# Supplementary material for: Deep-Sea Coral Garden Invertebrates and Their Associated Fungi Are Genetic Resources for Chronic Disease Drug Discovery
Source: Mar Drugs. 2021 Jul 13;19(7):390. doi: 10.3390/md19070390 (PMC8303266; doi:10.3390/md19070390)
Supplement: Supplementary file 1 [file marinedrugs-19-00390-s001.zip]

Archive with 1 entries (1 files):
- marinedrugs-1265222-SI.pdf
